# Supplementary material for: Low Molecular Weight and Polymeric Modifiers as Toughening Agents in Poly(3-Hydroxybutyrate) Films
Source: Polymers (Basel). 2020 Oct 22;12(11):2446. doi: 10.3390/polym12112446 (PMC7716241; doi:10.3390/polym12112446)
Supplement: Supplementary file 1 [file polymers-12-02446-s001.zip]

Archive with 1 entries (1 files):
- polymers-972627-supplementary.docx
